# Supplementary material for: High prevalence and pathogenic potential of Shiga toxin-producing Escherichia coli strains in raw mutton and beef in Shandong, China
Source: Curr Res Food Sci. 2022 Sep 15;5:1596–602. doi: 10.1016/j.crfs.2022.08.021 (PMC9493282; doi:10.1016/j.crfs.2022.08.021)
Supplement: Multimedia component 1 [file mmc1.xlsx]

## Sheet: Table S1
Table S1. Distribution of virulence factor genes in 22 meat-derived STEC isolates in this study
Gene	Product	STEC809	STEC810	STEC811	STEC812	STEC813	STEC814	STEC815	STEC816	STEC817	STEC818	STEC819	STEC820	STEC821	STEC822	STEC823	STEC824	STEC825	STEC826	STEC827	STEC828	STEC829	STEC972
eae	intimin [Intimin (VF0177)] [Escherichia coli O127:H6 str. E2348/69]	0	0	0	0	0	0	0	0	0	1	1	0	0	0	0	0	0	0	0	0	0	1
tir	translocated intimin receptor protein [Tir (VF0193)] [Escherichia coli O157:H7 str. EDL933]	0	0	0	0	0	0	0	0	0	1	0	0	0	0	0	0	0	0	0	0	0	1
paa	outer membrane adhesin Paa [Paa (VF0194)] [Escherichia coli O157:H7 str. EDL933]	0	0	0	0	0	0	0	0	0	1	0	0	0	0	0	0	0	0	0	0	0	1
efa1	EHEC factor for adherence [Efa-1/LifA (VF0204)] [Escherichia coli O111:H- str. E45035]	0	0	0	0	0	0	0	0	0	0	1	0	0	0	0	0	0	0	0	0	0	0
hlyA	hemolysin toxin protein [Hemolysin (VF0207)] [Escherichia coli O157:H7 str. EDL933]	0	0	0	1	1	0	0	1	1	1	1	1	1	0	1	0	0	1	1	1	1	1
hlyD	hemolysin transport protein [Hemolysin (VF0207)] [Escherichia coli O157:H7 str. EDL933]	0	0	0	1	1	0	0	1	1	1	1	1	1	0	1	0	0	1	1	1	1	1
hlyB	hemolysin transport protein [Hemolysin (VF0207)] [Escherichia coli O157:H7 str. EDL933]	0	0	0	1	1	0	0	1	1	1	1	1	1	0	1	0	0	1	1	1	1	1
hlyC	hemolysin transport protein [Hemolysin (VF0207)] [Escherichia coli O157:H7 str. EDL933]	0	0	0	1	1	0	0	1	1	1	1	1	1	0	1	0	0	1	1	1	1	1
astA	heat-stable enterotoxin 1 [EAST1 (VF0216)] [Escherichia coli O44:H18 042]	1	1	0	0	0	0	0	1	0	1	0	0	0	0	0	0	0	1	1	1	1	1
east1	EAST1 [EAST1 (VF0188)] [Escherichia coli ONT:HND str. A16]	0	0	0	0	0	0	0	0	0	1	0	0	0	0	0	0	0	0	0	0	0	1
sepQ/escQ	Type III secetion system C ring protein EscQ [TTSS (VF0191)] [Escherichia coli O157:H7 str. EDL933]	0	0	0	0	0	0	0	0	0	1	1	0	0	0	0	0	0	0	0	0	0	1
espO1-2	type III secreted effector [TTSS (VF0191)] [Escherichia coli O157:H7 str. Sakai]	0	0	0	0	0	0	0	0	0	1	0	0	0	0	0	0	0	0	0	0	0	1
espO1-1	type III secreted effector [TTSS (VF0191)] [Escherichia coli O157:H7 str. Sakai]	0	0	0	0	0	0	0	0	0	1	0	0	0	0	0	0	0	0	0	0	0	1
cif	Type III secretion system effector Cif cyclomodulin [Cif (VF0205)] [Escherichia coli O26 str. C/15333]	0	0	0	0	0	0	0	0	0	0	1	0	0	0	0	0	0	0	0	0	0	0
espF	Type III secretion system effector EspF [EspF (VF0196)] [Escherichia coli O157:H7 str. EDL933]	0	0	0	0	0	0	0	0	0	0	1	0	0	0	0	0	0	0	0	0	0	0
espG	Type III secretion system effector EspG GTPase activating protein [EspG (VF0201)] [Escherichia coli O157:H7 str. EDL933]	0	0	0	0	0	0	0	0	0	1	1	0	0	0	0	0	0	0	0	0	0	1
espH	Type III secretion system effector EspH RhoGEF Inhibitor [EspH (VF0197)] [Escherichia coli O157:H7 str. EDL933]	0	0	0	0	0	0	0	0	0	1	1	0	0	0	0	0	0	0	0	0	0	1
espJ	Type III secretion system effector EspJ adenosine diphosphate (ADP) ribosyltransferase [TTSS (VF0191)] [Escherichia coli O157:H7 str. EDL933]	0	0	0	0	0	0	0	0	0	1	0	0	0	0	0	0	0	0	0	0	0	1
espK	Type III secretion system effector EspK [TTSS (VF0191)] [Escherichia coli O157:H7 str. EDL933]	0	0	0	0	0	0	0	0	0	1	1	0	0	0	0	0	0	0	0	0	0	1
espL1	Type III secretion system effector espL1 [TTSS (VF0191)] [Escherichia coli O157:H7 str. EDL933]	1	1	1	1	1	1	1	1	1	1	1	1	1	1	1	1	1	1	1	1	1	1
espL2	Type III secretion system effector espL2 [TTSS (VF0191)] [Escherichia coli O157:H7 str. EDL933]	0	0	0	0	0	0	0	0	0	1	1	0	0	0	0	0	0	0	0	0	0	1
espL4	Type III secretion system effector EspL4 [TTSS (VF0191)] [Escherichia coli O157:H7 str. EDL933]	1	1	0	0	0	0	0	1	0	1	0	0	0	0	0	0	0	1	1	1	1	1
espM1	Type III secretion system effector EspM1 Rho guanine exchange factor [TTSS (VF0191)] [Escherichia coli O157:H7 str. EDL933]	0	0	0	0	0	0	0	0	0	1	0	0	0	0	0	0	0	0	0	0	0	1
espM2	Type III secretion system effector EspM2 Rho guanine exchange factor [TTSS (VF0191)] [Escherichia coli O157:H7 str. EDL933]	0	0	0	0	0	0	0	0	0	1	1	0	0	0	0	0	0	0	0	0	0	1
espN	Type III secretion system effector EspN [EspN (CVF693)] [Escherichia coli O157:H7 str. Sakai]	0	0	0	0	0	0	0	0	0	1	1	0	0	0	0	0	0	0	0	0	0	1
espR1	Type III secretion system effector espR1 [TTSS (VF0191)] [Escherichia coli O157:H7 str. EDL933]	1	1	1	1	1	1	1	1	1	1	1	1	1	1	1	1	1	1	1	1	1	1
espR3	Type III secretion system effector espR3 [TTSS (VF0191)] [Escherichia coli O157:H7 str. EDL933]	1	0	0	0	0	0	0	0	0	1	0	0	0	0	0	0	0	0	0	0	0	1
espR4	Type III secretion system effector espR4 [TTSS (VF0191)] [Escherichia coli O157:H7 str. EDL933]	1	0	0	0	0	0	0	0	0	1	0	0	0	0	0	0	0	0	0	0	0	1
espW	Type III secretion system effector EspW [TTSS (VF0191)] [Escherichia coli O157:H7 str. EDL933]	0	0	0	0	0	0	0	0	0	1	1	0	0	0	0	0	0	0	0	0	0	1
espX1	Type III secretion system effector EspX1 [TTSS (VF0191)] [Escherichia coli O157:H7 str. EDL933]	1	0	1	1	1	1	1	1	1	1	1	1	1	1	1	1	1	1	1	1	1	1
espX2	Type III secretion system effector EspX2 [TTSS (VF0191)] [Escherichia coli O157:H7 str. EDL933]	0	0	0	0	0	0	0	0	0	1	0	0	0	0	0	0	0	0	0	0	0	1
espX4	Type III secretion system effector EspX4 [TTSS (VF0191)] [Escherichia coli O157:H7 str. EDL933]	1	1	1	1	1	1	1	1	1	1	1	1	1	1	1	1	1	1	1	1	1	1
espX5	Type III secretion system effector EspX5 [TTSS (VF0191)] [Escherichia coli O157:H7 str. EDL933]	1	1	1	1	1	1	1	1	1	1	1	1	1	1	1	1	1	1	1	1	1	1
espX6	Type III secretion system effector EspX6 [TTSS (VF0191)] [Escherichia coli O157:H7 str. EDL933]	0	0	0	0	0	0	0	0	0	1	0	0	0	0	0	0	0	0	0	0	0	1
espY1	Type III secretion system effector EspY1 [TTSS (VF0191)] [Escherichia coli O157:H7 str. EDL933]	1	0	0	0	0	0	0	1	0	1	0	0	0	0	0	0	0	1	1	1	1	1
espY2	Type III secretion system effector EspY2 [TTSS (VF0191)] [Escherichia coli O157:H7 str. EDL933]	0	0	0	0	0	0	0	0	0	1	0	0	0	0	0	0	0	0	0	0	0	1
espY3	Type III secretion system effector EspY3 [TTSS (VF0191)] [Escherichia coli O157:H7 str. EDL933]	0	0	0	0	0	0	0	0	0	1	0	0	0	0	0	0	0	0	0	0	0	1
espY4	Type III secretion system effector EspY4 [TTSS (VF0191)] [Escherichia coli O157:H7 str. EDL933]	0	0	0	0	0	0	0	0	0	1	0	0	0	0	0	0	0	0	0	0	0	1
sepZ/espZ	Type III secretion system effector EspZ [TTSS (VF0191)] [Escherichia coli O157:H7 str. EDL933]	0	0	0	0	0	0	0	0	0	1	0	0	0	0	0	0	0	0	0	0	0	1
map	Type III secretion system effector Map Rho guanine exchange factor [Map (VF0195)] [Escherichia coli O157:H7 str. EDL933]	0	0	0	0	0	0	0	0	0	1	1	0	0	0	0	0	0	0	0	0	0	1
nleA/espI	Type III secretion system effector NleA [NleA/EspI (VF0338)] [Escherichia coli O157:H7 str. EDL933]	0	0	0	0	0	0	0	0	0	1	1	0	0	0	0	0	0	0	0	0	0	1
nleB1	Type III secretion system effector nleB1 [TTSS (VF0191)] [Escherichia coli O157:H7 str. EDL933]	0	0	0	0	0	0	0	0	0	1	1	0	0	0	0	0	0	0	0	0	0	1
nleB2	Type III secretion system effector NleB2 [TTSS (VF0191)] [Escherichia coli O157:H7 str. EDL933]	0	0	0	0	0	0	0	0	0	1	0	0	0	0	0	0	0	0	0	0	0	1
nleC	Type III secretion system effector NleC zinc metalloprotease [NleC (VF0340)] [Escherichia coli O157:H7 str. EDL933]	0	0	0	0	0	0	0	0	0	1	1	0	0	0	0	0	0	0	0	0	0	1
nleD	Type III secretion system effector NleD [NleD (VF0343)] [Escherichia coli O157:H7 str. EDL933]	0	0	0	0	0	0	0	0	0	1	0	0	0	0	0	0	0	0	0	0	0	1
nleE	Type III secretion system effector NleE [TTSS (VF0191)] [Escherichia coli O157:H7 str. EDL933]	0	0	0	0	0	0	0	0	0	1	1	0	0	0	0	0	0	0	0	0	0	1
nleF	Type III secretion system effector NleF caspase inhibitor [TTSS (VF0191)] [Escherichia coli O157:H7 str. EDL933]	0	0	0	0	0	0	0	0	0	1	0	0	0	0	0	0	0	0	0	0	0	1
nleG7'	Type III secretion system effector NleG7 E3 Ubiquitin Ligase [TTSS (VF0191)] [Escherichia coli O157:H7 str. EDL933]	0	0	0	0	0	0	0	0	0	0	1	0	0	0	0	0	0	0	0	0	0	0
nleH1	Type III secretion system effector NleH1 [TTSS (VF0191)] [Escherichia coli O157:H7 str. EDL933]	0	0	0	0	0	0	0	0	0	1	1	0	0	0	0	0	0	0	0	0	0	1
nleH2	Type III secretion system effector NleH2 [TTSS (VF0191)] [Escherichia coli O157:H7 str. EDL933]	0	0	0	0	0	0	0	0	0	1	0	0	0	0	0	0	0	0	0	0	0	1
espX7/nleL	Type III secretion system effector NleL putative E3 ubiquitin ligase [EspX7 (CVF706)] [Escherichia coli O157:H7 str. Sakai]	0	0	0	0	0	0	0	0	0	1	1	0	0	0	0	0	0	0	0	0	0	1
escU	Type III secretion system export apparatus switch protein EscU [TTSS (VF0191)] [Escherichia coli O157:H7 str. EDL933]	0	0	0	0	0	0	0	0	0	1	1	0	0	0	0	0	0	0	0	0	0	1
escJ	Type III secretion system inner MS ring protein EscJ [TTSS (VF0191)] [Escherichia coli O157:H7 str. EDL933]	0	0	0	0	0	0	0	0	0	1	1	0	0	0	0	0	0	0	0	0	0	1
escI	Type III secretion system inner rod component EscI [TTSS (VF0191)] [Escherichia coli O157:H7 str. EDL933]	0	0	0	0	0	0	0	0	0	1	1	0	0	0	0	0	0	0	0	0	0	1
escV	Type III secretion system major export apparatus protein [TTSS (VF0191)] [Escherichia coli O157:H7 str. EDL933]	0	0	0	0	0	0	0	0	0	1	1	0	0	0	0	0	0	0	0	0	0	1
escT	Type III secretion system minor export apparatus protein EscT [TTSS (VF0191)] [Escherichia coli O157:H7 str. EDL933]	0	0	0	0	0	0	0	0	0	1	1	0	0	0	0	0	0	0	0	0	0	1
escF	Type III secretion system needle filament protein EscF [TTSS (VF0191)] [Escherichia coli O157:H7 str. EDL933]	0	0	0	0	0	0	0	0	0	1	1	0	0	0	0	0	0	0	0	0	0	1
escP	Type III secretion system needle length regulator EscP [TTSS (VF0191)] [Escherichia coli O157:H7 str. EDL933]	0	0	0	0	0	0	0	0	0	1	1	0	0	0	0	0	0	0	0	0	0	1
escD	Type III secretion system outer MS ring protein EscD [TTSS (VF0191)] [Escherichia coli O157:H7 str. EDL933]	0	0	0	0	0	0	0	0	0	1	1	0	0	0	0	0	0	0	0	0	0	1
escC	Type III secretion system secretin EscC [TTSS (VF0191)] [Escherichia coli O157:H7 str. EDL933]	0	0	0	0	0	0	0	0	0	1	1	0	0	0	0	0	0	0	0	0	0	1
sepL	Type III secretion system secretion gatekeeper SepL [TTSS (VF0191)] [Escherichia coli O157:H7 str. EDL933]	0	0	0	0	0	0	0	0	0	1	1	0	0	0	0	0	0	0	0	0	0	1
sepD	Type III secretion system secretion switch protein SepD [TTSS (VF0191)] [Escherichia coli O157:H7 str. EDL933]	0	0	0	0	0	0	0	0	0	1	1	0	0	0	0	0	0	0	0	0	0	1
escK	type III secretion system sorting platform component [LEE encoded T3SS (SS020)] [Escherichia coli O157:H7 str. EDL933]	0	0	0	0	0	0	0	0	0	1	1	0	0	0	0	0	0	0	0	0	0	1
espA	Type III secretion system translocator protein EspA [EspA (VF0198)] [Escherichia coli O157:H7 str. EDL933]	0	0	0	0	0	0	0	0	0	1	1	0	0	0	0	0	0	0	0	0	0	1
espB	Type III secretion system translocator protein EspB pore protein [TTSS (VF0191)] [Escherichia coli O157:H7 str. EDL933]	0	0	0	0	0	0	0	0	0	1	0	0	0	0	0	0	0	0	0	0	0	1
espD	Type III secretion system translocator protein EspD pore protein [EspD (VF0200)] [Escherichia coli O157:H7 str. EDL933]	0	0	0	0	0	0	0	0	0	1	0	0	0	0	0	0	0	0	0	0	0	1
escR	Type III secretion systemminor export apparatus protein EscR [TTSS (VF0191)] [Escherichia coli O157:H7 str. EDL933]	0	0	0	0	0	0	0	0	0	1	1	0	0	0	0	0	0	0	0	0	0	1
escS	Type III secretion systemminor export apparatus protein EscS [TTSS (VF0191)] [Escherichia coli O157:H7 str. EDL933]	0	0	0	0	0	0	0	0	0	1	1	0	0	0	0	0	0	0	0	0	0	1
etgA	T3SS-associated peptidoglycan lytic enzyme [TTSS (VF0191)] [Escherichia coli O157:H7 str. EDL933]	0	0	0	0	0	0	0	0	0	1	1	0	0	0	0	0	0	0	0	0	0	1
clpV/tssH	Type VI secretion system ATPase ClpV/TssH [T6SS (VF0579)] [Shigella sonnei Ss046]	1	1	1	0	0	0	0	0	1	1	1	1	1	0	1	1	1	0	0	0	0	1
vgrG/tssI	type VI secretion system effector VgrG [T6SS (VF0579)] [Shigella sonnei Ss046]	1	0	1	0	0	0	0	1	0	1	0	1	0	1	1	1	1	1	1	1	1	1
fha	Type VI secretion system protein Fha [T6SS (VF0579)] [Shigella sonnei Ss046]	0	0	1	0	0	0	0	0	1	1	0	1	1	0	1	1	1	0	0	0	0	1
hcp/tssD	type VI secretion system protein Hcp family [T6SS (VF0569)] [Klebsiella pneumoniae subsp. pneumoniae HS11286]	0	0	1	1	1	1	1	1	0	0	0	0	0	0	1	0	0	1	1	1	1	0
hcp1/tssD1	type VI secretion system protein Hcp family [T6SS (VF0579)] [Shigella sonnei Ss046]	1	1	1	0	0	1	1	1	1	0	1	1	1	1	1	1	1	1	1	1	1	0
hcp2/tssD2	Type VI secretion system protein Hcp family [T6SS (VF0579)] [Shigella sonnei Ss046]	0	0	1	0	0	0	0	0	1	1	0	1	1	1	1	1	1	0	0	0	0	1
rhs/PAAR	Type VI secretion system protein PAAR family [T6SS (VF0579)] [Shigella sonnei Ss046]	1	0	1	1	1	0	0	1	1	0	0	1	1	1	1	1	1	1	1	1	1	0
tssA	Type VI secretion system protein TssA [T6SS (VF0579)] [Shigella sonnei Ss046]	1	1	1	0	0	1	1	1	1	1	1	1	1	1	1	1	1	1	1	1	1	1
tssB	Type VI secretion system protein TssB [T6SS (VF0579)] [Shigella sonnei Ss046]	0	0	1	0	0	0	0	0	1	1	0	1	1	1	1	1	1	0	0	0	0	1
tssC	Type VI secretion system protein TssC [T6SS (VF0579)] [Shigella sonnei Ss046]	0	0	1	0	0	0	0	0	1	1	0	1	1	0	1	1	1	0	0	0	0	1
tssF	Type VI secretion system protein TssF [T6SS (VF0579)] [Shigella sonnei Ss046]	0	0	1	0	0	0	0	0	1	1	0	1	1	0	1	1	1	0	0	0	0	1
tssG	Type VI secretion system protein TssG [T6SS (VF0579)] [Shigella sonnei Ss046]	0	0	1	0	0	0	0	0	1	1	0	1	1	0	1	1	1	0	0	0	0	1
tssJ	Type VI secretion system protein TssJ [T6SS (VF0579)] [Shigella sonnei Ss046]	0	0	1	0	0	0	0	0	1	1	1	1	1	0	1	1	1	0	0	0	0	1
tssL	Type VI secretion system protein TssL [T6SS (VF0579)] [Shigella sonnei Ss046]	0	0	1	0	0	0	0	0	1	1	1	1	1	0	1	1	1	0	0	0	0	1
tssM	Type VI secretion system protein TssM [T6SS (VF0579)] [Shigella sonnei Ss046]	1	1	1	0	0	1	1	1	1	1	1	1	1	1	1	1	1	1	1	1	1	1
entA	23-dihydroxybenzoate-23-dehydrogenase [Ent (VF0562)] [Klebsiella pneumoniae subsp. pneumoniae NTUH-K2044]	0	0	1	0	0	0	0	0	0	0	0	0	0	0	0	0	0	0	0	0	0	0
entE	23-dihydroxybenzoate-AMP ligase component of enterobactin synthase multienzyme complex [Enterobactin (VF0228)] [Escherichia coli CFT073]	1	1	1	1	1	1	1	1	1	1	1	1	1	1	1	1	1	1	1	1	1	1
kpsU	3-deoxy-manno-octulosonate cytidylyltransferase [K1 capsule (VF0239)] [Escherichia coli O45:K1:H7 str. S88]	0	0	0	1	1	0	0	1	1	0	0	1	1	0	1	0	0	1	1	1	1	0
gnd	6-phosphogluconate dehydrogenase [Capsule (VF0560)] [Klebsiella pneumoniae subsp. pneumoniae NTUH-K2044]	1	1	1	1	1	1	1	1	1	1	1	1	1	1	1	1	1	1	1	1	1	1
acrB	acriflavine resistance protein B [AcrAB (VF0568)] [Klebsiella pneumoniae subsp. pneumoniae NTUH-K2044]	1	1	1	1	1	1	1	1	1	1	1	1	1	1	1	1	1	1	1	1	1	1
fdeC	adhesin FdeC [FdeC (VF0506)] [Escherichia coli O45:K1:H7 str. S88]	0	1	1	1	1	1	1	1	1	1	1	1	1	1	1	1	1	1	1	1	1	1
iucB	aerobactin siderophore biosynthesis protein IucB [Aerobactin (VF0229)] [Escherichia coli CFT073]	0	0	0	0	0	0	0	0	0	0	1	0	0	0	1	0	0	0	0	0	0	0
iucC	aerobactin siderophore biosynthesis protein IucC [Aerobactin (VF0229)] [Escherichia coli CFT073]	0	0	0	0	0	0	0	0	0	0	1	0	0	0	1	0	0	0	0	0	0	0
iucA	aerobactin siderophore biosynthesis protein IucD [Aerobactin (VF0229)] [Escherichia coli CFT073]	0	0	0	0	0	0	0	0	0	0	1	0	0	0	1	0	0	0	0	0	0	0
allB	allantoinase [Allantion utilization (VF0572)] [Klebsiella pneumoniae subsp. pneumoniae NTUH-K2044]	1	1	1	1	1	1	1	1	1	1	1	1	1	1	1	1	1	1	1	1	1	1
chuV	ATP-binding hydrophilic protein ChuV [Chu (VF0227)] [Escherichia coli CFT073]	0	0	0	0	0	0	0	0	0	1	0	0	0	0	0	0	0	0	0	0	0	1
escN	ATPase EscN [TTSS (VF0191)] [Escherichia coli O157:H7 str. EDL933]	0	0	0	0	0	0	0	0	0	1	1	0	0	0	0	0	0	0	0	0	0	1
espP	autotransporter serine protease [EspP (VF0208)] [Escherichia coli O157:H7 str. EDL933]	0	0	0	0	0	0	0	0	0	1	1	0	0	0	0	0	0	0	0	0	0	1
kpsE	Capsule polysaccharide export inner-membrane protein [K1 capsule (VF0239)] [Escherichia coli O45:K1:H7 str. S88]	0	0	0	1	1	0	0	1	1	0	0	1	1	0	1	0	0	1	1	1	1	0
kpsS	Capsule polysaccharide export protein [K1 capsule (VF0239)] [Escherichia coli O45:K1:H7 str. S88]	0	0	0	1	1	0	0	1	1	0	0	1	1	0	1	0	0	1	1	1	1	0
kpsC	Capsule polysaccharide export protein [K1 capsule (VF0239)] [Escherichia coli O45:K1:H7 str. S88]	0	0	0	1	1	0	0	1	1	0	0	1	1	0	1	0	0	1	1	1	1	0
cesF	CesF chaperone for EspF [TTSS (VF0191)] [Escherichia coli O157:H7 str. EDL933]	0	0	0	0	0	0	0	0	0	1	1	0	0	0	0	0	0	0	0	0	0	1
escE	chaperone for EscF [TTSS (VF0191)] [Escherichia coli O157:H7 str. EDL933]	0	0	0	0	0	0	0	0	0	1	1	0	0	0	0	0	0	0	0	0	0	1
escG	chaperone for EscF [TTSS (VF0191)] [Escherichia coli O157:H7 str. EDL933]	0	0	0	0	0	0	0	0	0	1	1	0	0	0	0	0	0	0	0	0	0	1
cesAB	chaperone for EspA and EspB [TTSS (VF0191)] [Escherichia coli O157:H7 str. EDL933]	0	0	0	0	0	0	0	0	0	1	1	0	0	0	0	0	0	0	0	0	0	1
cesD	chaperone for EspB and EspD [TTSS (VF0191)] [Escherichia coli O157:H7 str. EDL933]	0	0	0	0	0	0	0	0	0	1	1	0	0	0	0	0	0	0	0	0	0	1
cesD2	chaperone for EspD [TTSS (VF0191)] [Escherichia coli O157:H7 str. EDL933]	0	0	0	0	0	0	0	0	0	1	1	0	0	0	0	0	0	0	0	0	0	1
cesL	chaperone for SepL [TTSS (VF0191)] [Escherichia coli O157:H7 str. EDL933]	0	0	0	0	0	0	0	0	0	1	1	0	0	0	0	0	0	0	0	0	0	1
fimC	Chaperone protein fimC precursor [Type 1 fimbriae (VF0221)] [Escherichia coli CFT073]	1	0	1	1	1	1	1	1	1	1	1	1	1	1	1	1	1	1	1	1	1	1
csgE	curli production assembly/transport protein CsgE [Agf (VF0103)] [Salmonella enterica subsp. enterica serovar Typhimurium str. LT2]	0	0	0	0	0	0	0	0	1	0	0	0	0	0	1	0	0	0	0	0	0	0
csgF	curli production assembly/transport protein CsgF [Agf (VF0103)] [Salmonella enterica subsp. enterica serovar Typhimurium str. LT2]	1	1	1	1	1	1	1	1	1	1	1	1	1	1	1	1	1	1	1	1	1	1
csgG	curli production assembly/transport protein CsgG [Agf (VF0103)] [Salmonella enterica subsp. enterica serovar Typhimurium str. LT2]	1	1	1	1	1	1	1	1	1	1	1	1	1	1	1	1	1	1	1	1	1	1
toxB	cytotoxin [ToxB (VF0203)] [Escherichia coli O157:H7 str. EDL933]	0	0	0	0	0	0	0	0	0	1	1	0	0	0	0	0	0	0	0	0	0	1
csgD	DNA-binding transcriptional regulator CsgD [curli fibers/thin aggregative fimbriae (AGF) (AI094)] [Salmonella enterica subsp. enterica serovar Typhimurium str. LT2]	1	1	1	1	1	1	1	1	1	1	1	1	1	1	1	1	1	1	1	1	1	1
yagY/ecpB	E. coli common pilus chaperone EcpB [ECP (VF0404)] [Escherichia coli O157:H7 str. EDL933]	1	1	1	1	1	1	1	1	1	1	1	1	1	1	1	1	1	1	1	1	1	1
yagV/ecpE	E. coli common pilus chaperone EcpE [ECP (VF0404)] [Escherichia coli O157:H7 str. EDL933]	1	1	1	1	1	1	1	1	1	1	1	1	1	1	1	1	1	1	1	1	1	1
yagZ/ecpA	E. coli common pilus structural subunit EcpA [ECP (VF0404)] [Escherichia coli O157:H7 str. EDL933]	1	1	1	1	1	1	1	1	1	1	1	1	1	1	1	1	1	1	1	1	1	1
yagX/ecpC	E. coli common pilus usher EcpC [ECP (VF0404)] [Escherichia coli O157:H7 str. EDL933]	1	1	1	1	1	1	1	1	1	1	1	1	1	1	1	1	1	1	1	1	1	1
entS	enterobactin exporter iron-regulated [enterobactin (IA019)] [Escherichia coli CFT073]	1	1	1	1	1	1	1	1	1	1	1	1	1	1	1	1	1	1	1	1	1	1
entF	enterobactin synthase multienzyme complex component ATP-dependent [Enterobactin (VF0228)] [Escherichia coli CFT073]	1	1	1	1	1	1	1	1	1	1	1	1	1	1	1	1	1	1	1	1	1	1
fes	enterobactin/ferric enterobactin esterase [enterobactin (IA019)] [Escherichia coli CFT073]	1	1	1	1	1	1	1	1	1	1	1	1	1	1	1	1	1	1	1	1	1	1
senB	enterotoxin [ShET2 (VF0258)] [Shigella flexneri 2a str. 301]	0	0	0	1	1	0	0	1	1	0	0	1	1	0	1	0	0	0	1	1	1	0
faeC	FaeC [K88 pili/F4 fimbriae (AI040)] [Escherichia coli]	0	0	0	0	0	0	0	0	0	0	0	0	0	1	0	0	0	0	0	0	0	0
iutA	ferric aerobactin receptor precusor IutA [Aerobactin (VF0229)] [Escherichia coli CFT073]	0	0	0	0	0	0	0	0	0	0	1	0	0	0	0	0	0	0	0	0	0	0
fepC	ferrienterobactin ABC transporter ATPase [Enterobactin (VF0228)] [Escherichia coli CFT073]	1	1	1	1	1	1	1	1	1	1	1	1	1	1	1	1	1	1	1	1	1	1
fepB	ferrienterobactin ABC transporter periplasmic binding protein [Enterobactin (VF0228)] [Escherichia coli CFT073]	1	1	1	1	1	1	1	1	1	1	1	1	1	1	1	1	1	1	1	1	1	1
fepD	ferrienterobactin ABC transporter permease [Enterobactin (VF0228)] [Escherichia coli CFT073]	1	1	1	1	1	1	1	1	1	1	1	1	1	1	1	1	1	1	1	1	1	1
fepA	ferrienterobactin outer membrane transporter [Enterobactin (VF0228)] [Escherichia coli CFT073]	1	1	1	1	1	1	1	1	1	1	1	1	1	1	1	1	1	1	1	1	1	1
faeE	fimbrial chaperone FaeE [K88 pili/F4 fimbriae (AI040)] [Escherichia coli SE11]	0	0	0	0	0	0	0	0	0	0	0	0	0	1	0	0	0	0	0	0	0	0
faeF	fimbrial protein FaeF [K88 pili/F4 fimbriae (AI040)] [Escherichia coli SE11]	0	0	0	0	0	0	0	0	0	0	0	0	0	1	0	0	0	0	0	0	0	0
faeH	fimbrial protein FaeH [K88 pili/F4 fimbriae (AI040)] [Escherichia coli SE11]	0	0	0	0	0	0	0	0	0	0	0	0	0	1	0	0	0	0	0	0	0	0
faeI	fimbrial protein FaeI [K88 pili/F4 fimbriae (AI040)] [Escherichia coli SE11]	0	0	0	0	0	0	0	0	0	0	0	0	0	1	0	0	0	0	0	0	0	0
faeJ	fimbrial protein FaeJ [K88 pili/F4 fimbriae (AI040)] [Escherichia coli SE11]	0	0	0	0	0	0	0	0	0	0	0	0	0	1	0	0	0	0	0	0	0	0
faeD	fimbrial usher protein FaeD [K88 pili/F4 fimbriae (AI040)] [Escherichia coli SE11]	0	0	0	0	0	0	0	0	0	0	0	0	0	1	0	0	0	0	0	0	0	0
fimI	Fimbrin-like protein fimI precursor [Type 1 fimbriae (VF0221)] [Escherichia coli CFT073]	1	0	1	1	1	1	1	1	1	1	1	1	1	1	1	1	1	1	1	1	1	1
fimF	FimF protein precursor [Type 1 fimbriae (VF0221)] [Escherichia coli CFT073]	1	1	1	1	1	1	1	1	1	1	1	1	1	1	1	1	1	1	1	1	1	1
fimG	FimG protein precursor [Type 1 fimbriae (VF0221)] [Escherichia coli CFT073]	1	1	1	1	1	1	1	1	1	1	1	1	1	1	1	1	1	1	1	1	1	1
fimH	FimH protein precursor [Type 1 fimbriae (VF0221)] [Escherichia coli CFT073]	1	1	1	1	1	1	1	1	1	1	1	1	1	1	1	1	1	1	1	1	1	1
gspC	general secretion pathway protein C [T2SS (VF0333)] [Shigella dysenteriae Sd197]	1	0	1	1	1	1	1	0	0	0	0	1	1	1	0	1	1	0	0	0	0	0
gspD	general secretion pathway protein D [T2SS (VF0333)] [Shigella dysenteriae Sd197]	1	0	1	1	1	1	1	0	0	0	0	1	1	1	0	1	1	0	0	0	0	0
gspE	general secretion pathway protein E [T2SS (VF0333)] [Shigella dysenteriae Sd197]	1	0	1	1	1	1	1	0	0	0	0	1	1	1	0	1	1	0	0	0	0	0
gspF	general secretion pathway protein F [T2SS (VF0333)] [Shigella dysenteriae Sd197]	1	0	1	1	1	1	1	0	0	0	0	1	1	1	0	1	1	0	0	0	0	0
gspG	general secretion pathway protein G [T2SS (VF0333)] [Shigella dysenteriae Sd197]	1	0	1	1	1	1	1	0	0	0	0	1	1	1	0	1	1	0	0	0	0	0
gspH	general secretion pathway protein H [T2SS (VF0333)] [Shigella dysenteriae Sd197]	1	0	1	1	1	1	1	0	0	0	0	1	1	1	0	1	1	0	0	0	0	0
gspI	general secretion pathway protein I [T2SS (VF0333)] [Shigella dysenteriae Sd197]	1	0	1	1	1	1	1	0	0	0	0	1	1	1	0	1	1	0	0	0	0	0
gspJ	general secretion pathway protein J [T2SS (VF0333)] [Shigella dysenteriae Sd197]	1	0	1	1	1	1	1	0	0	0	0	1	1	1	0	1	1	0	0	0	0	0
gspK	general secretion pathway protein K [T2SS (VF0333)] [Shigella dysenteriae Sd197]	1	0	1	1	1	1	1	0	0	0	0	1	1	1	0	1	1	0	0	0	0	0
gspL	general secretion pathway protein L [T2SS (VF0333)] [Shigella dysenteriae Sd197]	1	0	1	1	1	1	1	0	0	0	0	1	1	1	0	1	1	0	0	0	0	0
gspM	general secretion pathway protein M [T2SS (VF0333)] [Shigella dysenteriae Sd197]	1	0	1	1	1	1	1	1	0	0	0	1	1	1	0	1	1	1	1	1	1	0
chuU	heme permease protein ChuU [Chu (VF0227)] [Escherichia coli CFT073]	0	0	0	0	0	0	0	0	0	1	0	0	0	0	0	0	0	0	0	0	0	1
shuS	heme/hemoglobin transport protein ShuS [Shu (VF0256)] [Shigella dysenteriae Sd197]	0	0	0	0	0	0	0	0	0	1	0	0	0	0	0	0	0	0	0	0	0	1
fepG	iron-enterobactin ABC transporter permease [Enterobactin (VF0228)] [Escherichia coli CFT073]	1	1	1	1	1	1	1	1	1	1	1	1	1	1	1	1	1	1	1	1	1	1
entB	isochorismatase [Enterobactin (VF0228)] [Escherichia coli CFT073]	1	1	1	1	1	1	1	1	1	1	1	1	1	1	1	1	1	1	1	1	1	1
entC	isochorismate synthase 1 [Enterobactin (VF0228)] [Escherichia coli CFT073]	1	1	1	1	1	1	1	1	1	1	1	1	1	1	1	1	1	1	1	1	1	1
iucD	L-lysine 6-monooxygenase IucD [Aerobactin (VF0229)] [Escherichia coli CFT073]	0	0	0	0	0	0	0	0	0	0	1	0	0	0	1	0	0	0	0	0	0	0
manC	mannose-1-phosphate guanylyltransferase [Capsule (VF0560)] [Klebsiella pneumoniae subsp. pneumoniae NTUH-K2044]	0	0	1	0	0	1	0	0	0	0	0	0	0	0	0	0	0	0	0	0	0	0
stcE	metalloprotease [StcE (VF0209)] [Escherichia coli O157:H7 str. EDL933]	0	0	0	0	0	0	0	0	0	1	0	0	0	0	0	0	0	0	0	0	0	1
csgB	minor curlin subunit precursor curli nucleator protein CsgB [Agf (VF0103)] [Salmonella enterica subsp. enterica serovar Typhimurium str. LT2]	1	1	1	1	1	1	1	1	1	1	1	1	1	1	1	1	1	1	1	1	1	1
cesT	multieffector chaperone [TTSS (VF0191)] [Escherichia coli O157:H7 str. EDL933]	0	0	0	0	0	0	0	0	0	1	1	0	0	0	0	0	0	0	0	0	0	1
escL	negative regulator EscL stator protein [TTSS (VF0191)] [Escherichia coli O157:H7 str. EDL933]	0	0	0	0	0	0	0	0	0	1	1	0	0	0	0	0	0	0	0	0	0	1
shuA	outer membrane heme/hemoglobin receptor ShuA [Shu (VF0256)] [Shigella dysenteriae Sd197]	0	0	0	0	0	0	0	0	0	1	0	0	0	0	0	0	0	0	0	0	0	1
ompA	outer membrane protein A [OmpA (VF0236)] [Escherichia coli O18:K1:H7 str. RS218]	1	1	1	1	1	1	1	1	1	1	1	1	1	1	1	1	1	1	1	1	1	1
fimD	Outer membrane usher protein fimD precursor [Type 1 fimbriae (VF0221)] [Escherichia coli CFT073]	1	0	1	1	1	1	1	1	1	1	1	1	1	1	1	1	1	1	1	1	1	1
papX	PapX protein regulates flagellum synthesis to repress motility [P fimbriae (CVF425)] [Escherichia coli CFT073]	0	0	0	0	0	0	0	0	0	0	0	0	0	0	0	0	0	0	0	0	0	0
shuT	periplasmic binding protein ShuT [Shu (VF0256)] [Shigella dysenteriae Sd197]	0	0	0	0	0	0	0	0	0	1	0	0	0	0	0	0	0	0	0	0	0	1
fyuA	pesticin/yersiniabactin receptor protein [Yersiniabactin (VF0136)] [Yersinia pestis CO92]	0	1	0	0	0	0	0	0	0	0	1	0	0	0	0	0	0	0	0	0	0	0
manB	phosphomannomutase [Capsule (VF0560)] [Klebsiella pneumoniae subsp. pneumoniae NTUH-K2044]	0	0	1	0	0	1	0	0	0	0	0	0	0	0	0	0	0	0	0	0	0	0
entD	phosphopantetheinyl transferase component of enterobactin synthase multienzyme complex [Enterobactin (VF0228)] [Escherichia coli CFT073]	1	1	1	1	1	1	1	1	1	1	1	1	1	1	1	1	1	1	1	1	1	1
yagW/ecpD	polymerized tip adhesin of ECP fibers [ECP (VF0404)] [Escherichia coli O157:H7 str. EDL933]	1	1	1	1	1	1	1	1	1	1	1	1	1	1	1	1	1	1	1	1	1	1
kpsF	Polysialic acid capsule expression protein [K1 capsule (VF0239)] [Escherichia coli O45:K1:H7 str. S88]	0	0	0	1	1	0	0	1	1	0	0	1	1	0	1	0	0	1	1	1	1	0
kpsM	Polysialic acid transport protein [K1 capsule (VF0239)] [Escherichia coli O45:K1:H7 str. S88]	0	0	0	1	1	0	0	1	1	0	0	1	1	0	1	0	0	1	1	1	1	0
kpsD	Polysialic acid transport protein precursor [K1 capsule (VF0239)] [Escherichia coli O45:K1:H7 str. S88]	0	0	0	1	1	0	0	1	1	0	0	1	1	0	1	0	0	1	1	1	1	0
escO	positive regulator EscO [TTSS (VF0191)] [Escherichia coli O157:H7 str. EDL933]	0	0	0	0	0	0	0	0	0	1	1	0	0	0	0	0	0	0	0	0	0	1
aslA	putative arylsulfatase [AslA (VF0238)] [Escherichia coli O18:K1:H7 str. RS218]	1	1	0	0	0	0	0	1	0	1	0	0	0	0	0	0	0	1	1	1	1	1
chuW	Putative oxygen independent coproporphyrinogen III oxidase [Chu (VF0227)] [Escherichia coli CFT073]	0	0	0	0	0	0	0	0	0	1	0	0	0	0	0	0	0	0	0	0	0	1
ykgK/ecpR	regulator protein EcpR [ECP (VF0404)] [Escherichia coli O157:H7 str. EDL933]	1	1	1	1	1	1	1	1	1	1	1	1	1	1	1	1	1	1	1	1	1	1
ybtS	salicylate synthase Irp9 [Yersiniabactin (VF0136)] [Yersinia pestis CO92]	0	1	0	0	0	0	0	0	0	0	1	0	0	0	0	0	0	0	0	0	0	0
pic	serine protease precursor [Pic (VF0232)] [Escherichia coli CFT073]	0	0	0	1	1	0	0	0	0	0	0	0	0	0	0	0	0	0	0	0	0	0
shuX	shu locus protein ShuX [Shu (VF0256)] [Shigella dysenteriae Sd197]	0	0	0	0	0	0	0	0	0	1	0	0	0	0	0	0	0	0	0	0	0	1
shuY	shu locus protein ShuY [Shu (VF0256)] [Shigella dysenteriae Sd197]	0	0	0	0	0	0	0	0	0	1	0	0	0	0	0	0	0	0	0	0	0	1
rcsB	transcriptional regulator RcsB [RcsAB (VF0571)] [Klebsiella pneumoniae subsp. pneumoniae NTUH-K2044]	1	1	1	1	1	1	1	1	1	1	1	1	1	1	1	1	1	1	1	1	1	1
ybtA	transcriptional regulator YbtA [Yersiniabactin (VF0136)] [Yersinia pestis CO92]	0	1	0	0	0	0	0	0	0	0	1	0	0	0	0	0	0	0	0	0	0	0
fimB	Type 1 fimbriae Regulatory protein fimB [Type 1 fimbriae (VF0221)] [Escherichia coli CFT073]	1	0	1	1	1	1	1	1	1	1	1	1	1	1	1	1	1	1	1	1	1	1
fimE	Type 1 fimbriae Regulatory protein fimE [Type 1 fimbriae (VF0221)] [Escherichia coli CFT073]	1	0	1	1	1	1	1	1	1	1	1	1	1	1	1	1	1	1	1	1	1	1
ybtT	type II thioesterase YbtT [Yersiniabactin (VF0136)] [Yersinia pestis CO92]	0	1	0	0	0	0	0	0	0	0	1	0	0	0	0	0	0	0	0	0	0	0
fimA	Type-1 fimbrial protein A chain precursor [Type 1 fimbriae (VF0221)] [Escherichia coli CFT073]	1	0	1	1	1	1	1	1	1	1	1	1	1	1	1	1	1	1	1	1	1	1
galF	UTP-glucose-1-phosphate uridylyltransferase subunit GalF [Capsule (VF0560)] [Klebsiella pneumoniae subsp. pneumoniae NTUH-K2044]	0	0	0	0	0	0	0	0	0	0	0	0	0	1	0	0	0	0	0	0	0	0
ybtP	yersiniabactin ABC transporter ATP-binding/permease protein YbtP [Ybt (VF0564)] [Klebsiella pneumoniae subsp. pneumoniae NTUH-K2044]	0	1	0	0	0	0	0	0	0	0	1	0	0	0	0	0	0	0	0	0	0	0
ybtQ	yersiniabactin ABC transporter ATP-binding/permease protein YbtQ [Ybt (VF0564)] [Klebsiella pneumoniae subsp. pneumoniae NTUH-K2044]	0	1	0	0	0	0	0	0	0	0	1	0	0	0	0	0	0	0	0	0	0	0
ybtU	yersiniabactin biosynthesis oxidoreductase YbtU [Ybt (VF0564)] [Klebsiella pneumoniae subsp. pneumoniae NTUH-K2044]	0	1	0	0	0	0	0	0	0	0	1	0	0	0	0	0	0	0	0	0	0	0
irp1	yersiniabactin biosynthetic protein Irp1 [Yersiniabactin (VF0136)] [Yersinia pestis CO92]	0	1	0	0	0	0	0	0	0	0	1	0	0	0	0	0	0	0	0	0	0	0
irp2	yersiniabactin biosynthetic protein Irp2 [Yersiniabactin (VF0136)] [Yersinia pestis CO92]	0	1	0	0	0	0	0	0	0	0	1	0	0	0	0	0	0	0	0	0	0	0
ybtE	yersiniabactin siderophore biosynthetic protein [Yersiniabactin (VF0136)] [Yersinia pestis CO92]	0	1	0	0	0	0	0	0	0	0	1	0	0	0	0	0	0	0	0	0	0	0
ybtX	yersiniabactin-associated zinc MFS transporter YbtX [Ybt (VF0564)] [Klebsiella pneumoniae subsp. pneumoniae NTUH-K2044]	0	1	0	0	0	0	0	0	0	0	1	0	0	0	0	0	0	0	0	0	0	0
1: positive; 0: negative

## Sheet: Table S2
Table S2. Distribution of antimicrobial resistance genes in 22 meat-derived STEC isolates in this study
Gene	Resistance	STEC809	STEC810	STEC811	STEC812	STEC813	STEC814	STEC815	STEC816	STEC817	STEC818	STEC819	STEC820	STEC821	STEC822	STEC823	STEC824	STEC825	STEC826	STEC827	STEC828	STEC829	STEC972
qacEdelta1	acridine_dye;disinfecting_agents_and_intercalating_dyes	0	1	0	0	0	0	0	0	0	0	0	0	0	0	0	0	0	0	0	0	0	0
mdtM	acridine_dye;disinfecting_agents_and_intercalating_dyes;fluoroquinolone;lincosamide;nucleoside;phenicol	1	1	1	1	1	1	1	1	1	1	1	1	1	1	1	1	1	1	1	1	1	1
mdtN	acridine_dye;disinfecting_agents_and_intercalating_dyes;nucleoside	1	1	1	1	1	1	1	1	1	1	1	1	1	1	1	1	1	1	1	1	1	1
mdtO	acridine_dye;disinfecting_agents_and_intercalating_dyes;nucleoside	1	1	1	1	1	1	1	1	1	1	1	1	1	1	1	1	1	1	1	1	1	1
mdtP	acridine_dye;disinfecting_agents_and_intercalating_dyes;nucleoside	1	1	1	1	1	1	1	1	1	1	1	1	1	1	1	1	1	1	1	1	1	1
mdtA	aminocoumarin	1	1	1	1	1	1	1	1	1	1	1	1	1	1	1	1	1	1	1	1	1	1
mdtB	aminocoumarin	1	1	1	1	1	1	1	1	1	1	1	1	1	1	1	1	1	1	1	1	1	1
mdtC	aminocoumarin	1	1	1	1	1	1	1	1	1	1	1	1	1	1	1	1	1	1	1	1	1	1
cpxA	aminocoumarin;aminoglycoside	1	1	1	1	1	1	1	1	1	1	1	1	1	1	1	1	1	1	1	1	1	1
baeS	aminocoumarin;aminoglycoside	1	1	1	1	1	1	1	1	1	1	1	1	1	1	1	1	1	1	1	1	1	1
baeR	aminocoumarin;aminoglycoside	1	1	1	1	1	1	1	1	1	1	1	1	1	1	1	1	1	1	1	1	1	1
tolC	aminocoumarin;aminoglycoside;carbapenem;cephalosporin;cephamycin;fluoroquinolone;glycylcycline;macrolide;penam;penem;peptide;phenicol;rifamycin;tetracycline;triclosan	1	1	1	1	1	1	1	1	1	1	1	1	1	1	1	1	1	1	1	1	1	1
kdpE	aminoglycoside	1	1	1	1	1	1	1	1	1	1	1	1	1	1	1	1	1	1	1	1	1	1
acrD	aminoglycoside	1	1	1	1	1	1	1	1	1	1	1	1	1	1	1	1	1	1	1	1	1	1
aadA5	aminoglycoside	1	0	0	0	0	0	0	0	0	0	0	0	0	0	0	0	0	0	0	0	0	0
ANT(3'')-IIa	aminoglycoside	0	1	0	0	0	0	0	0	0	0	0	0	0	0	0	0	0	0	0	0	0	0
Escherichia_coli_mdfA	benzalkonium_chloride;rhodamine;tetracycline	1	1	1	1	1	1	1	1	1	1	1	1	1	1	1	1	1	1	1	1	1	1
marA	carbapenem;cephalosporin;cephamycin;fluoroquinolone;glycylcycline;monobactam;penam;penem;phenicol;rifamycin;tetracycline;triclosan	1	1	1	1	1	1	1	1	1	1	1	1	1	1	1	1	1	1	1	1	1	1
OmpA	carbapenem;cephalosporin;cephamycin;monobactam;penam;penem	1	1	1	1	1	1	1	1	1	1	1	1	1	1	1	1	1	1	1	1	1	1
acrS	cephalosporin;cephamycin;fluoroquinolone;glycylcycline;penam;phenicol;rifamycin;tetracycline;triclosan	1	1	1	1	1	1	1	1	1	1	1	1	1	1	1	1	1	1	1	1	1	1
H-NS	cephalosporin;cephamycin;fluoroquinolone;macrolide;penam;tetracycline	1	1	1	1	1	1	1	1	1	1	1	1	1	1	1	1	1	1	1	1	1	1
acrF	cephalosporin;cephamycin;fluoroquinolone;penam	1	1	1	1	1	1	1	1	1	1	1	1	1	1	1	1	1	1	1	1	1	1
acrE	cephalosporin;cephamycin;fluoroquinolone;penam	1	1	1	1	1	1	1	1	1	1	1	1	1	1	1	1	1	1	1	1	1	1
acrA	cephalosporin;fluoroquinolone;glycylcycline;penam;phenicol;rifamycin;tetracycline;triclosan	1	1	1	1	1	1	1	1	1	1	1	1	1	1	1	1	1	1	1	1	1	1
acrB	cephalosporin;fluoroquinolone;glycylcycline;penam;phenicol;rifamycin;tetracycline;triclosan	1	1	1	1	1	1	1	1	1	1	1	1	1	1	1	1	1	1	1	1	1	1
ampC	cephalosporin;penam	1	1	1	1	1	1	1	1	1	1	1	1	1	1	1	1	1	1	1	1	1	1
ampC1_beta-lactamase	cephalosporin;penam	1	1	1	1	1	1	1	1	1	1	1	1	1	1	1	1	1	1	1	1	1	1
ampH	cephalosporin;penam	1	1	1	1	1	1	1	1	1	1	1	1	1	1	1	1	1	1	1	1	1	1
dfrA17	diaminopyrimidine	1	0	0	0	0	0	0	0	0	0	0	0	0	0	0	0	0	0	0	0	0	0
emrR	fluoroquinolone	1	1	1	1	1	1	1	1	1	1	1	1	1	1	1	1	1	1	1	1	1	1
emrA	fluoroquinolone	1	1	1	1	1	1	1	1	1	1	1	1	1	1	1	1	1	1	1	1	1	1
emrB	fluoroquinolone	1	1	1	1	1	1	1	1	1	1	1	1	1	1	1	1	1	1	1	1	1	1
mdtH	fluoroquinolone	1	1	1	1	1	1	1	1	1	1	1	1	1	1	1	1	1	1	1	1	1	1
QnrS1	fluoroquinolone	1	0	0	0	0	0	0	0	0	0	0	0	0	0	0	0	0	0	0	0	0	0
CRP	fluoroquinolone;macrolide;penam	1	1	1	1	1	1	1	1	1	1	1	1	1	1	1	1	1	1	1	1	1	1
mdtE	fluoroquinolone;macrolide;penam	1	1	1	1	1	1	1	1	1	1	1	1	1	1	1	1	1	1	1	1	1	1
mdtF	fluoroquinolone;macrolide;penam	1	1	1	1	1	1	1	1	1	1	1	1	1	1	1	1	1	1	1	1	1	1
gadW	fluoroquinolone;macrolide;penam	1	1	1	1	1	1	1	1	1	1	1	1	1	1	1	1	1	1	1	1	1	1
gadX	fluoroquinolone;macrolide;penam	1	1	1	1	1	1	1	1	1	1	1	1	1	1	1	1	1	1	1	1	1	1
evgS	fluoroquinolone;macrolide;penam;tetracycline	1	1	1	1	1	1	1	1	1	1	1	1	1	1	1	1	1	1	1	1	1	1
evgA	fluoroquinolone;macrolide;penam;tetracycline	1	1	1	1	1	1	1	1	1	1	1	1	1	1	1	1	1	1	1	1	1	1
mdtG	fosfomycin	1	1	1	1	1	1	1	1	1	1	1	1	1	1	1	1	1	0	1	1	1	1
emrE	macrolide	1	1	0	1	1	1	1	1	1	1	0	1	1	1	1	1	1	1	1	1	1	1
msbA	nitroimidazole	1	1	1	1	1	1	1	1	1	1	1	1	1	1	1	1	1	1	1	1	1	1
bacA	peptide	1	1	1	1	1	1	1	1	1	1	1	1	1	1	1	1	1	1	1	1	1	1
eptA	peptide	1	1	1	1	1	1	1	1	1	1	1	1	1	1	1	1	1	1	1	1	1	1
pmrF	peptide	1	1	1	1	1	1	1	1	1	1	1	1	1	1	1	1	1	1	1	1	1	1
yojI	peptide	1	1	1	1	1	1	1	1	1	1	1	1	1	1	1	1	1	1	1	1	1	1
ugd	peptide	0	0	0	1	1	1	1	0	1	1	1	1	1	0	1	1	1	0	0	0	0	1
floR	phenicol	1	0	0	0	0	0	0	0	0	0	0	0	0	0	0	0	0	0	0	0	0	0
sul2	sulfonamide	1	0	0	0	0	0	0	0	0	0	0	0	0	0	0	0	0	0	0	0	0	0
sul1	sulfonamide	0	1	0	0	0	0	0	0	0	0	0	0	0	0	0	0	0	0	0	0	0	0
emrK	tetracycline	1	1	1	1	1	1	1	1	1	1	1	1	1	1	1	1	1	1	1	1	1	1
emrY	tetracycline	1	1	1	1	1	1	1	1	1	1	1	1	1	1	1	1	1	1	1	1	1	1
tet(A)	tetracycline	1	1	0	0	0	0	0	0	0	0	0	0	0	0	0	0	0	0	0	0	0	0
1: positive; 0: negative
